# Supplementary material for: Development of two mouse strains conditionally expressing bright luciferases with distinct emission spectra as new tools for in vivo imaging
Source: Lab Anim (NY). 2023 Sep 7;52(10):247–57. doi: 10.1038/s41684-023-01238-6 (PMC10533401; doi:10.1038/s41684-023-01238-6)
Supplement: Supplementary file 4 — Statistical source data. [file 41684_2023_1238_MOESM4_ESM.xlsx]

## Sheet: Source data Figure 2a
CAG-oFluc : D-luciferin							CAG-LSL-oFluc : D-luciferin							C57BL/6 : D-luciferin
	Mouse A	Mouse B	Mouse C	Average	SEM			Mouse A	Mouse B	Mouse C	Average	SEM			Mouse A	Mouse B	Mouse C	Average	SEM
Muscle	1.42598e+07	8.52568e+06	1.01347e+07	1.09734e+07	1.39424e+06		Muscle	53.3786	28.7757	29.9421	37.3655	6.54312		Muscle	27.3383	37.3391	34.7649	33.1474	2.44795
Testis	5.34868e+06	2.0156e+06	1.77988e+06	3.04805e+06	940867		Testis	165.355	191.122	162.925	173.134	7.36601		Testis	27.9104	39.35	29.2929	32.1844	2.94344
Lung	3.29606e+06	2.27705e+06	1.33364e+06	2.30225e+06	462661		Lung	67.2572	24.0568	37.6967	43.0036	10.4104		Lung	13.6109	19.1854	16.6074	16.4679	1.31515
Intestine	2.78512e+06	880860	1.33009e+06	1.66536e+06	469245		Intestine	68.546	51.0914	34.8172	51.4849	7.95159		Intestine	23.0529	20.2002	18.9178	20.7236	0.997801
Stomach	2.18988e+06	719079	1.00492e+06	1.30463e+06	367630		Stomach	37.4984	43.2649	46.9908	42.5847	2.25455		Stomach	27.7186	21.2037	26.3311	25.0845	1.61773
Brain	1.76129e+06	963697	975348	1.23345e+06	215510		Brain	559.009	365.67	460.253	461.644	45.5741		Brain	29.5271	24.419	18.0663	24.0041	2.70664
Spleen	2.03072e+06	631322	799766	1.15394e+06	360141		Spleen	35.6384	35.0729	21.3597	30.6903	3.81154		Spleen	16.7174	15.8477	15.3241	15.9631	0.331777
Liver	1.72211e+06	579585	905673	1.06912e+06	277440		Liver	17.759	9.74045	15.5136	14.3377	1.95		Liver	12.9843	19.4547	10.3726	14.2705	2.20413
Skin	1.2883e+06	758569	1.08547e+06	1.04411e+06	125994		Skin	312.51	51.4973	187.582	183.863	61.5401		Skin	130.591	88.9329	140.387	119.97	12.8796
Pancreas	1.48943e+06	844684	582414	972175	220029		Pancreas	22.74	16.5125	15.4295	18.2273	1.8599		Pancreas	11.6137	11.5401	7.79686	10.3169	1.02895
Thymus	1.43575e+06	553790	619643	869728	231598		Thymus	66.2163	33.1294	30.0105	43.1187	9.45815		Thymus	33.9421	30.2195	32.1146	32.092	0.87746
Kidney	1.25535e+06	486641	643576	795190	191468		Kidney	33.5086	27.9425	23.763	28.4047	2.30481		Kidney	13.8256	11.5082	8.81289	11.3822	1.18261
Heart	660960	372083	266200	433081	96320.6		Heart	20.2553	11.0979	16.2387	15.864	2.16384		Heart	20.5644	14.5992	22.0504	19.0713	1.85903

## Sheet: Source data Figure 2b
CAG-Venus/Akaluc : Akalumine-HCl							CAG-LSL-Venus/Akaluc : Akalumine-HCl							C57BL/6 : Akalumine-HCl
	Mouse A	Mouse B	Mouse C	Average	SEM			Mouse A	Mouse B	Mouse C	Average	SEM			Mouse A	Mouse B	Mouse C	Average	SEM
Muscle	101227	121339	59691.1	94085.9	14820.3		Muscle	40.6512	49.7407	35.253	41.8816	3.45152		Muscle	38.2736	48.0074	29.7985	38.6932	4.29529
Pancreas	50784.9	56585.6	31838.4	46402.9	6101.12		Pancreas	11.9755	13.9583	19.5472	15.1603	1.8509		Pancreas	9.67812	9.61677	11.6953	10.3301	0.557542
Brain	32552.8	26942.7	26037.6	28511.1	1663.78		Brain	43.6131	56.5969	40.6824	46.9641	3.99276		Brain	24.6059	24.419	14.453	21.1593	2.73819
Kidney	28202	27476.6	22920.2	26199.6	1349.68		Kidney	11.872	16.6973	21.0047	16.5247	2.15376		Kidney	18.0796	18.4131	13.2193	16.5707	1.37043
Lung	20126.6	36465.5	8256.12	21616.1	6676.77		Lung	20.3481	16.9049	22.7357	19.9962	1.38182		Lung	20.4163	15.9878	16.6074	17.6705	1.13044
Intestine	20160.4	21932.4	16532.3	19541.7	1297.64		Intestine	27.4123	21.6798	24.1	24.3974	1.35661		Intestine	30.1461	28.2803	15.1342	24.5202	3.85696
Stomach	15646.4	22462.5	9698.61	15935.8	3010.8		Stomach	42.645	32.7999	30.2432	35.2294	3.0868		Stomach	30.0285	33.9259	30.7196	31.558	0.980311
Heart	11055.1	14131	12146.3	12444.1	735.14		Heart	17.9392	23.7792	17.0043	19.5743	1.73076		Heart	22.0332	17.519	13.7815	17.7779	1.94783
Liver	10758.5	14415.6	9241.41	11471.8	1253.84		Liver	9.78074	12.214	7.11947	9.70474	1.2012		Liver	10.5498	10.8082	8.64384	10.0006	0.557226
Testis	9996.4	12999.2	6507.77	9834.46	1531.48		Testis	39.7303	39.8801	28.0232	35.8779	3.20684		Testis	25.5845	30.6056	29.2929	28.4943	1.22755
Thymus	9103.53	8476.37	6109.24	7896.38	744.422		Thymus	39.8542	29.5336	35.5231	34.9703	2.44303		Thymus	36.2049	30.2195	22.939	29.7878	3.13176
Spleen	8210.13	8962.7	6174.57	7782.46	679.964		Spleen	28.1893	19.8238	9.3612	19.1248	4.44699		Spleen	19.757	12.6782	18.3889	16.9413	1.77005
Skin	5457.93	4813.83	2149.85	4140.54	826.752		Skin	62.9071	126.487	80.1777	89.8571	15.4981		Skin	142.463	103.755	122.839	123.019	9.12377

## Sheet: Source data Figure 2c
CAG-oFluc : CycLuc1							CAG-LSL-oFluc : CycLuc1							C57BL/6 : CycLuc1
	Mouse A	Mouse B	Mouse C	Average	SEM			Mouse A	Mouse B	Mouse C	Average	SEM			Mouse A	Mouse B	Mouse C	Average	SEM
Muscle	1.08752e+06	967599	1.19585e+06	1.08366e+06	53822.3		Muscle	35.5858	14.3879	24.9517	24.9751	4.9964		Muscle	38.2736	32.0049	24.8321	31.7035	3.17059
Testis	418025	294571	323200	345265	30460.9		Testis	59.9111	30.4058	37.598	42.6383	7.2525		Testis	27.9104	21.8611	25.1082	24.9599	1.42711
Lung	272006	285715	182692	246805	26372.4		Lung	19.2163	15.0355	27.4158	20.5559	2.96887		Lung	27.2218	15.9878	21.7002	21.6366	2.648
Brain	155842	176451	180922	171072	6306.23		Brain	92.2457	75.8937	94.225	87.4548	4.74281		Brain	22.9655	27.9075	18.0663	22.9797	2.3196
Liver	179077	87028.4	139946	135350	21776.9		Liver	15.8896	9.74045	13.7899	13.14	1.47345		Liver	13.7958	17.293	15.5589	15.5493	0.824311
Kidney	149803	87671.3	117835	118436	14646.6		Kidney	17.9511	16.2998	11.8815	15.3775	1.47934		Kidney	14.8891	13.8098	6.60967	11.7695	2.1218
Pancreas	129484	116345	98423.3	114751	7349.97		Pancreas	16.0518	9.1736	11.5721	12.2658	1.64575		Pancreas	14.5172	9.61677	15.5937	13.2426	1.50181

## Sheet: Source data Figure 2d
CAG-Venus/Akaluc							CAG-LSL-Venus/Akaluc							C57BL/6
	Mouse A	Mouse B	Mouse C	Average	SEM			Mouse A	Mouse B	Mouse C	Average	SEM			Mouse A	Mouse B	Mouse C	Average	SEM
Pancreas	807.131	724.142	628.987	720.086	42.0216		Pancreas	4.30207	4.82412	6.13857	5.08826	0.446096		Pancreas	4.30479	2.96924	5.83469	4.36958	0.675909
Muscle	475.626	517.428	281.016	424.69	59.4764		Muscle	1.86953	2.3364	2.28653	2.16416	0.120852		Muscle	2.39428	1.83588	2.08264	2.10427	0.13191
Kidney	229.971	201.054	176.749	202.591	12.5601		Kidney	12.2353	9.56483	14.7569	12.1857	1.22396		Kidney	15.7485	9.08626	16.6359	13.8235	1.94526
Brain	198.377	201.624	163.039	187.68	10.0888		Brain	3.36712	2.05827	2.55791	2.6611	0.311364		Brain	2.46038	1.95734	2.76135	2.39302	0.19149
Liver	131.268	142.721	107.295	127.095	8.52223		Liver	3.93791	4.82145	6.14126	4.96687	0.522717		Liver	3.87353	1.58547	4.66369	3.37423	0.753632
Testis	57.9826	53.1549	48.8693	53.3356	2.14929		Testis	1.88434	2.24864	3.84453	2.65917	0.49148		Testis	1.03956	1.19039	2.8736	1.70118	0.479955
Lung	80.7693	49.2963	19.949	50.0049	14.3384		Lung	0	1.82753	1.2658	1.03111	0.441281		Lung	1.83587	1.17268	0	1.00285	0.438239
