# Supplementary material for: Development of two mouse strains conditionally expressing bright luciferases with distinct emission spectra as new tools for in vivo imaging
Source: Lab Anim (NY). 2023 Sep 7;52(10):247–57. doi: 10.1038/s41684-023-01238-6 (PMC10533401; doi:10.1038/s41684-023-01238-6)
Supplement: Supplementary file 5 — Statistical source data. [file 41684_2023_1238_MOESM5_ESM.xlsx]

## Sheet: Source data Figure 3a
Mouse	Substrate	Mouse #1	Mouse #2	Mouse #3	Mouse #4	Mouse #5	Average	SEM
Pdx1-Cre x CAG-LSL-oFluc	D-luciferin	1.25194e+10	1.1134e+10	7.48529e+09	1.01215e+10	4.26424e+09	9.10488e+09	1.30942e+09
Pdx1-Cre x CAG-LSL-Venus/Akaluc	D-luciferin	3.32032e+07	6.98619e+06	2.18577e+07	5.15169e+07	1.54888e+07	2.58106e+07	6.90504e+06
Pdx1-Cre x CAG-LSL-oFluc	Akalumine-HCl	5.49856e+07	9.76654e+07	6.33599e+07	1.10663e+08	7.24979e+07	7.98345e+07	9.40439e+06
Pdx1-Cre x CAG-LSL-Venus/Akaluc	Akalumine-HCl	1.30582e+10	9.75255e+09	7.46854e+09	1.28001e+10	7.78131e+09	1.01721e+10	1.06653e+09
Pdx1-Cre x CAG-LSL-oFluc	CycLuc1	5.11986e+09	4.96866e+09	1.77284e+09	1.96425e+09	1.42046e+09	3.04921e+09	7.32966e+08
Pdx1-Cre x CAG-LSL-Venus/Akaluc	CycLuc1	2.68745e+08	1.0356e+08	8.54641e+07	2.21893e+08	1.56068e+08	1.67146e+08	3.10853e+07

## Sheet: Source data Figure 3b
Mouse	Substrate	Mouse #1	Mouse #2	Mouse #3	Mouse #4	Mouse #5	Average	SEM
Lck-Cre x CAG-LSL-oFluc	D-luciferin	9.1385e+08	9.12387e+08	5.57729e+08	3.74976e+08	2.05376e+08	5.92864e+08	1.2712e+08
Lck-Cre x CAG-LSL-Venus/Akaluc	D-luciferin	1.76907e+06	2.03754e+06	323667	381818	255168	953453	349370
Lck-Cre x CAG-LSL-oFluc	Akalumine-HCl	5.97651e+06	7.19428e+06	6.97868e+06	7.78884e+06	5.73885e+06	6.73543e+06	343425
Lck-Cre x CAG-LSL-Venus/Akaluc	Akalumine-HCl	2.79788e+08	2.529e+08	2.77513e+08	2.70604e+08	1.99182e+08	2.55997e+08	1.33862e+07
Lck-Cre x CAG-LSL-oFluc	CycLuc1	2.21787e+08	4.77157e+08	3.1684e+08	4.42202e+08	3.09805e+08	3.53558e+08	4.18381e+07
Lck-Cre x CAG-LSL-Venus/Akaluc	CycLuc1	4.49831e+06	3.83161e+06	4.88201e+06	5.6868e+06	2.35947e+06	4.25164e+06	500983

## Sheet: Source data Figure 3e
Mouse	Substrate	Tissue	Mouse #1	Mouse #2	Mouse #3	Mouse #4	Mouse #5	Average	SEM
Pdx1-Cre x CAG-LSL-oFluc	D-luciferin	Pancreas	64512.7	73421.5	65791	126399	91151.4	84255.1	10337.7
Pdx1-Cre x CAG-LSL-Venus/Akaluc	Akalumine-HCl	Pancreas	10197.7	9051.92	4497.4	11699.8	16049.8	10299.3	1676.4
Mouse	Substrate	Tissue	Mouse #1	Mouse #2	Mouse #3	Mouse #4	Mouse #5	Average	SEM
Lck-Cre x CAG-LSL-oFluc	D-luciferin	Thymus	54013.8	57590.6	97285.9	96520.7	115688	84219.8	10832.9
Lck-Cre x CAG-LSL-Venus/Akaluc	Akalumine-HCl	Thymus	997.718	1101	1605.44	1189.54	1216.76	1222.09	92.3151
