# Supplementary material for: Development of two mouse strains conditionally expressing bright luciferases with distinct emission spectra as new tools for in vivo imaging
Source: Lab Anim (NY). 2023 Sep 7;52(10):247–57. doi: 10.1038/s41684-023-01238-6 (PMC10533401; doi:10.1038/s41684-023-01238-6)
Supplement: Supplementary file 6 — Statistical source data. [file 41684_2023_1238_MOESM6_ESM.xlsx]

## Sheet: Source data Figure 4a
Mouse	Substrate	Mouse #1	Mouse #2	Mouse #3	Mouse #4	Mouse #5	Average	SEM
Emx1-Cre x CAG-LSL-oFluc	D-luciferin	4.79695e+07	2.58225e+07	3.68706e+06	1.44212e+07	3.50991e+07	2.53999e+07	6.91555e+06
Emx1-Cre x CAG-LSL-Venus/Akaluc	D-luciferin	138583	110773	90346.9	8397.89	23155.5	74251.1	22520.1
Emx1-Cre x CAG-LSL-oFluc	Akalumine-HCl	1.0024e+06	1.05093e+06	617307	2.14216e+06	1.16921e+06	1.1964e+06	227098
Emx1-Cre x CAG-LSL-Venus/Akaluc	Akalumine-HCl	2.34721e+08	1.09509e+08	2.37763e+08	1.9265e+08	3.65841e+08	2.28097e+08	3.71108e+07
Emx1-Cre x CAG-LSL-oFluc	CycLuc1	3.82867e+07	4.58895e+07	3.86029e+07	3.99619e+07	5.29242e+07	4.31331e+07	2.51022e+06
Emx1-Cre x CAG-LSL-Venus/Akaluc	CycLuc1	6.2139e+06	3.26878e+06	2.81818e+06	9.89674e+06	2643381	4.9682e+06	1.24511e+06

## Sheet: Source data Figure 4b
Mouse	Substrate	Mouse #1	Mouse #2	Mouse #3	Mouse #4	Mouse #5	Average	SEM
Vgat-Cre x CAG-LSL-oFluc	D-luciferin	1.3298e+07	1.33572e+07	7.02685e+06	7.29596e+06	1.46227e+07	1.11201e+07	1.46143e+06
Vgat-Cre x CAG-LSL-Venus/Akaluc	D-luciferin	49541	47454	163830	240917	441912	188731	65353.6
Vgat-Cre x CAG-LSL-oFluc	Akalumine-HCl	1.44649e+06	1.96596e+06	383042	630443	525883	990364	273786
Vgat-Cre x CAG-LSL-Venus/Akaluc	Akalumine-HCl	3.43146e+08	3.32094e+08	2.07286e+08	5.7492e+08	1.76136e+08	3.26716e+08	6.28782e+07
Vgat-Cre x CAG-LSL-oFluc	CycLuc1	4.46247e+07	3.6341e+07	5.38631e+07	6.68513e+07	9.80653e+07	5.99491e+07	9.6534e+06
Vgat-Cre x CAG-LSL-Venus/Akaluc	CycLuc1	3.23414e+06	4.44488e+06	4.19275e+06	2.36569e+06	3.05075e+06	3.45764e+06	341930

## Sheet: Source data Figure 4c
Mouse	Substrate	Tissue	Mouse #1	Mouse #2	Mouse #3	Mouse #4	Mouse #5	Average	SEM
Emx1-Cre x CAG-LSL-oFluc	D-luciferin	Brain	181989	164829	159712	268513	262619	207533	21462.5
Emx1-Cre x CAG-LSL-oFluc	CycLuc1	Brain	23724	24606	22998.7	25331.3	23967.3	24125.5	354.452
Emx1-Cre x CAG-LSL-Venus/Akaluc	Akalumine-HCl	Brain	9816.21	7653.56	9158.79	11171	6973.32	8954.58	672.747
Mouse	Substrate	Tissue	Mouse #1	Mouse #2	Mouse #3	Mouse #4	Mouse #5	Average	SEM
Vgat-Cre x CAG-LSL-oFluc	D-luciferin	Brain	81344.9	91022.3	91808.4	104804	139197	101635	9037.38
Vgat-Cre x CAG-LSL-oFluc	CycLuc1	Brain	12041	11694.8	7971.84	9118.8	11902.3	10545.7	749.867
Vgat-Cre x CAG-LSL-Venus/Akaluc	Akalumine-HCl	Brain	2727.14	2283.86	3171.51	3412.93	3340.95	2987.28	190.018
