# Supplementary material for: Development of two mouse strains conditionally expressing bright luciferases with distinct emission spectra as new tools for in vivo imaging
Source: Lab Anim (NY). 2023 Sep 7;52(10):247–57. doi: 10.1038/s41684-023-01238-6 (PMC10533401; doi:10.1038/s41684-023-01238-6)
Supplement: Supplementary file 7 — Statistical source data. [file 41684_2023_1238_MOESM7_ESM.xlsx]

## Sheet: Source data Figure 5f
Mouse	Substrate	Mouse #1	Mouse #2	Mouse #3	Mouse #4	Average	SEM
CAG-LSL-oFluc	D-luciferin	531444	258234	521264	482741	448421	55648.5
C57BL/6	D-luciferin	23196.1	32357.9	236664		97406	56892.8
CAG-LSL-Venus/Akaluc	Akalumine-HCl	585813	773251	1.02602e+06	2.32708e+06	1.17804e+06	340770
C57BL/6	Akalumine-HCl	27479.2	239.72	1912.01		9876.99	7196.89
CAG-LSL-oFluc	CycLuc1	785694	1.03718e+06	2.48189e+06	2.15041e+06	1.61379e+06	358798
C57BL/6	CycLuc1	81564.9	4058.04	309.774		28644.3	21622.8
